# Supplementary material for: Development of a Dual Drug-Loaded, Surfactant-Stabilized Contrast Agent Containing Oxygen
Source: Polymers (Basel). 2022 Apr 12;14(8):1568. doi: 10.3390/polym14081568 (PMC9027498; doi:10.3390/polym14081568)
Supplement: Supplementary file 1 [file polymers-14-01568-s001.zip]

Archive with 1 entries (1 files):
- polymers-1649518-supplementary.pdf
